# Supplementary material for: Testing strategic pluralism: The roles of attractiveness and competitive abilities to understand conditionality in men’s short-term reproductive strategies
Source: PLoS One. 2020 Aug 31;15(8):e0237315. doi: 10.1371/journal.pone.0237315 (PMC7458284; doi:10.1371/journal.pone.0237315)
Supplement: S1 Dataset — (XLSX) [file pone.0237315.s001.xlsx]

## Sheet: Data (with missing values)
CODE	AGE	SEXOR	RS	SPPA	SPFA	BasalT	FA	Short-term
9001	23	5	1	7	21		0.0119	30
9002	23	5	1	5	13		0.0278	44
9003	23	5	2	5.5	16		0.0194	43
9004	22	5	1	6.5	19		0.0094	40
9005	26	5	1	4	18		0.0115	24
9006	22	5	2	6.5	23		0.0132	58
9007	20	5	2	4.5	20		0.0216	46
9008	20	5	1	4	17		0.0132	50
9009	23	5	2	4			0.0128	31
9010	20	5	1	3.5	15		0.0113	35
9011	22	5	2	4	15		0.0251	56
9012	21	5	1	4	14		0.0092	50
9013	34	5	2	5	16		0.0128	48
9014	22	4	2	4	25		0.0148	52
9015	21	5	1	4	23		0.0148	39
9016	24	5	1	4	18		0.0132	59
9017	26	5	1	6	20		0.0101	64
9018	26	5	1	5.5	24		0.0138	52
9019	20	4	1	5	6		0.0171	17
9020	23	5	1	3	18		0.0277	49
9021	22	3	1	4	7		0.0102	48
9022	19	5	2	4	16		0.0126	38
9023	20	5	2	4	7		0.0115	36
9024	19	5	1	5	13		0.0149	29
9025	23	5	2	4.5	16		0.0138	58
9026	28	5	2	4	21		0.0083	52
9027	24	5	1	4	19		0.0204	36
9028	27	5	1	5	17		0.0162	47
9029	19	5	1	4.5	23		0.0132	24
9030	19	5	1	5	21		0.0137	40
9031	28	5	1	6	20		0.013	23
9032	29	5	1	5	21		0.0222	44
9033	31	5	1	5.5	13		0.0191	50
9034	23	5	1	5	21		0.0157	58
9035	26	5	1	5	23		0.0203	32
9036	28	5	2	4	15		0.0199	56
9037	18	4	1	3	23		0.0094	54
9038	18	5	2	5	14		0.0294	19
9039	18	5	1	5.5	22		0.0146	64
9040	20	5	2	3.5	9		0.0134	54
9041	19	5	2	4	15		0.0166	42
9042	19	4	2	4	16		0.012	30
9043	18	5	1	4	11		0.0212	28
9044	18	5	1	3	19		0.016	45
9045	18	4	2	4	17		0.0209	48
9046	18	5	2	4	25		0.0181	20
9047	18	4	2	6	22		0.0097	31
9048	18	5	2	5.5	9		0.0223	45
9049	22	5	2	4	18		0.0165	36
9050	21	5	2	4.5	19		0.0117	54
9051	27	5	1	5.5	23		0.0135	56
9052	22	5	2	4	14		0.0155	37
9053	28	5	2	6	24		0.0116	51
9054	21	5	1	4.5	16		0.0242	54
9055	22	5	1	4.5	14		0.0194	34
9056	20	5	2	5	17		0.0208	59
9057	23	5	2	4.5	14		0.0147	29
9058	22	5	1	6	20		0.0138	20
9059	22	5	1	4	16		0.0251	56
9060	22	4	2	4.5	7		0.0202	68
9061	23	5	2	3	21		0.0167	31
9062	21	5	1	3	14		0.0144	20
9063	23	5	1	5	18		0.0129	63
9064	22	5	2	4.5	15		0.0141	30
9065	21	5	2	4	20		0.0128	46
9066	21	5	1	4	12		0.0225	47
9067	19	5	2	3	16		0.0132	44
9068	21	5	1	6	24		0.0133	65
9069	24	5	1	6	12		0.013	25
9070	21	5	2	6	14		0.0138	44
9071	22	2	2	5	7		0.0092	44
9072	20	4	2	5	19		0.013	54
9073	18	5	2	4	9		0.0148	52
9074	18	4	2	4	6		0.014	42
9075	19	5	1	5	15		0.0123	43
9076	19	5	2	4	12		0.0191	44
9077	18	5	2	6	24		0.0101	45
9078	18	5	2	5	23	227.038	0.0172	60
9079	18	5	2	6.5	22	148.584	0.0118	59
9080	18	5	1	3	18	191.295	0.018	36
9081	35	5	1	5.5	20	278.127	0.0204	70
9082	20	5	1	7	19	113.6	0.0115	63
9083	18	4	1	4	14	117.96	0.016	38
9084	18	5	2	4.5	19	184.653	0.0086	60
9085	24	5	1	5	17		0.0149	62
9086	27	5	2	6	19	289.694	0.0108	41
9087	28	5	1	5	16		0.0181	42
9088	22	5	2	4	18		0.0142	55
9089	22	5	2	5	25		0.0133	12
9090	24	5	2	5.5	22		0.0149	55
9091	24	5	1	5.5	19		0.0228	60
9092	26	5	1	4	13		0.0129	59
9093	28	5	2	6	13		0.0189	41
9094	28	4	2	5	18		0.0105	60
9095	21	5	2	4.5	23		0.0112	43
9096	28	5	1	5	9	124.643	0.0159	33
9097	23	5	1	5	22	253.877	0.0232	36
9098	23	4	2	4	11		0.0139	50
9099	24	5	1	4	14	200.742	0.0135	38
9100	25	5	2	5	15		0.0113	52
9101	23	5	2	6	9	213.507	0.0227	21
9102	24	5	1	3.5	16	122.99	0.0148	40
9103	24	5	2	6	9	294.621	0.0133	50
9104	24	5	2	6	23		0.01	65
9105	23	5	2	5.5	12	173.094	0.015	46
9106	26	5	2	5.5	22	392.069	0.0122	46
9107	22	5	1	1.5	11	321.275	0.0209	33
9108	18	5	2	5.5	7		0.0186	54
9109	20	5	1	4	21	226.958	0.0236	29
9110	20	5	1	6	10	270.238	0.0102	10
9111	20	5	1	5	25	204.191	0.0097	59
9112	22	4	2	3	12	506.804	0.0159	37
9113	19	5	1	4	19	196.704	0.0191	20
9114	21	5	2	3	13		0.012	30
9115	26	4	1	5	21		0.0086	62
9116	23	5	1	6	12		0.0168	46
9117	25	3	1	4	13		0.0169	35
9118	23	4	2	5	14		0.0182	69
9119	24	4	2	5	20		0.0129	55
9120	23	3	1	5	19		0.0101	31
9121	19	5	1	5	11		0.0128	41
9122	18	5	1	4	6		0.0127	49
9123	19	5	2	3	16		0.0134	42
9124	19	5	1	3	11		0.0134	25
9125	19	5	2	5	22	151.647	0.0124	43
9126	18	5	2	4	19	163.145	0.0099	20
9127	19	5	1	6	17	207.626	0.0112	54
9128	19	5	1	4.5	17	94.3053	0.0152	53
9129	21	5	2	5	18	214.546	0.0166	48
9130	20	5	2	3	17	166.853	0.0185	51
9131	19	5	2	5	17	165.513	0.0145	51
9132	20	5	2	3	10	152.805	0.0173	60
9133	21	5	2	4	17	166.584	0.0185	62
9134	22	4	2	5	21	216.939	0.0117	45
9135	22	3	1	3	8	136.859	0.0177	42
9136	22	5	1	4	19	105.224	0.0103	39
9137	21	5	2	5	18	157.299	0.0186	34
9138	22	5	2	5.5	17	132.577	0.0226	39
9139	23	5	1	5	24	118.093	0.0131	16
9140	33	5	2	5.5	5	172.234	0.0251	41
9141	23	5	1	6.5	25	173.098	0.0129	16
9142	20	5	2	5.5	20		0.0141	13
9143	23	5	2	5	20	176.035	0.014	62
9144	21	5	2	5	18		0.0162	24
9145	20	5	2	5	11	293.666	0.0137	30
9146	22	5	2	4	10	283.569	0.0163	44
9147	21	5	2	5	23	268.029	0.0109	41
9148	22	5	1	6	18	161.636	0.0108	49
9149	22	5	1	4	19	223.392	0.0146	22
9150	18	5	1	4	19	152.451	0.0119	22
9151	26	5	2	2	11	187.565	0.0204	24
9152	21	5	1	5	18	154.369	0.0095	49
9153	22	5	2	4	17		0.0131	57
9154	20	5	2	4	19		0.0115	42
9155	21	5	1	4	15		0.0149	25
9156	21	5	2	3.5	10		0.0198	52
9157	24	5	1	5.5	23		0.0167	47
9158	19	5	1	5	22		0.0141	17
9159	19	4	2	4	18		0.0193	45
9160	23	5	1	3	17		0.0177	31
9161	21	5	1	3	4		0.0111	35
9162	28	4	2	4	13		0.0199	53
9163	26	5	1	5	27	202.439	0.0154	26
9164	21	5	1	4	21	221.048	0.0218	62
9165	21	5	1	4	14	224.923	0.0097	44
9166	21	5	1	4.5	16	201.106	0.0246	48
9167	21	5	2	5	15	491.539	0.0232	50
9168	29	5	2	5	21	184.021	0.0179	56
9169	20	5	2	5	23	243.283	0.0178	51
9170	20	4	1	4	12	228.903	0.0194	35
9171	20	5	2	5	19	193.063	0.0146	36
9172	20	4	2	4.5	14	300.101	0.0081	35
9173	24	5	2	3	16	207.738	0.0173	45
9174	20	5	1	5	14	244.182	0.0121	22
9175	23	5	1	6	26	242.297	0.0115	55
9176	24	5	1	5	23	220.516	0.0187	43
9177	19	5	1	5	25	153.072	0.0204	41
9178	24	5	2	4	19	225.88	0.0131	57
9179	21	5	1	4	12	209.977	0.0143	33
9180	24	5	1	5	19		0.0154	54
9181	24	5	1	5	21		0.0162	26
9182	27	5	1	5	12	196.087		26
9183	24	5	1	4.5	23	210.285	0.023	62
9184	28	5	1	5	15	144.72	0.0139	37
9185	24	5	1	5	17	230.326	0.0118	56
9186	20	5	1	4.5	14	218.366	0.0147	41
9187	22	5	1	6	13	135.483	0.0099	21
9188	21	5	2	5	15	242.395	0.0096	49
9189	23	4	1	4	18	196.425	0.0218	56
9190	23	4	1	5	15	333.964	0.0161	60
9191	21	4	2	5	17	327.271	0.0123	52
9192	23	4	2	5	20	334.235	0.012	62
9193	21	5	2	5	16	309.137	0.014	47
9194	21	5	1	6	20	216.322	0.0116	53
9195	23	5	2	5	14	215.147	0.0185	61
9196	25	5	1	4	18	279.791	0.0113	55
9197	25	5	1	5	13		0.0162	63
9198	22	4	1	5	23	223.166	0.031	49
9199	20	4	1	4	16		0.0156	34
9200	21	5	2	5	15	473.261	0.0116	57
9201	20	5	1	4	9		0.0212	62
9202	21	4	2	3.5	13		0.0152	26
9203	21	5	1	5	10		0.0201	60
9204	20	4	1	5	16		0.0115	53
9205	20	5	2	6	16		0.0115	53
9206	20	5	1	5	12		0.0108	42
9207	20	5	2	4	10		0.0227	59
9208	21	5	1	6	26		0.0173	67
9209	20	5	1	6	21		0.0202	54
9210	20	5	1	5	19	198.762	0.019	53
9211	23	4	2	4	8	230.377	0.0246	57
9212	23	5	1	4	17	162.632	0.0178	42
9213	24	5	1	5	16	142.399	0.0142	43
9214	23	5	2	5	9		0.0164	46
9215	23	5	1	5	21	258.242	0.0249	57
9216	24	5				152.281	0.0199	26
9217	29	5	2	5	17	135.833	0.0133	48
9218	19	3	1	5	16		0.0218	33
9219	28	4	2	6	21	198.434	0.0168	39
9220	26	4	1	5	24	203.063	0.0196	50
9221	23	5	2	5	11	234.059	0.0329	56
9222	32	5	1	3	12	104.368	0.0089	36
9223	22	5	1	6	26	308.801	0.013	34
9224	21	5	1	1	15		0.0118	19
9225	25	5	1	5	21	158.718	0.0179	40
9226	21	5	1	6	24	229.55	0.013	62
9227	23	5	1	5	16	151.215	0.0161	25
9228	21	4	2	3	12	164.255	0.0176	34
9229	22	5	1	5	18	198.293	0.0121	32
9230	22	5	2	6	19	205.69	0.0182	58
9231	24	5	2	4.5	7	318.004	0.0134	59
9232	22	5	1	6	18	194.285	0.0115	62
9233	22	5	1	5	13	156.55	0.0173	54
9234	22	5	1	4.5	16	113.078	0.0118	41
9235	21	5	1	3	17	159.488	0.0156	58
9236	24	5	1	6	18	115.443	0.0099	67
9237	20	5	1	7	28	201.139	0.0173	69
9238	21	5	1	5	16	215.268	0.0245	16
9239	21	5	2	5.5	15		0.0154	37
9240	21	5	2	5	22		0.018	54
9241	20	5	2	3.5	17		0.0214	46
9242	18	5	2	4.5	16		0.0155	56
9243	24	4	1	5	10		0.0193	39
9244	18	5	1	4	23		0.0183	44
9245	24	5	2	6	23		0.0113	63
9246	36	5	2		21		0.0142	58

## Sheet: Reduced data (no missing value
CODE	AGE	RS	BasalT	FA	Short-term	SPPA	SPFA
9078	18	2	227.038	0.0172	60	5	23
9079	18	2	148.584	0.0118	59	6.5	22
9080	18	1	191.295	0.018	36	3	18
9081	35	1	278.127	0.0204	70	5.5	20
9082	20	1	113.6	0.0115	63	7	19
9083	18	1	117.96	0.016	38	4	14
9084	18	2	184.653	0.0086	60	4.5	19
9086	27	2	289.694	0.0108	41	6	19
9096	28	1	124.643	0.0159	33	5	9
9097	23	1	253.877	0.0232	36	5	22
9099	24	1	200.742	0.0135	38	4	14
9101	23	2	213.507	0.0227	21	6	9
9102	24	1	122.99	0.0148	40	3.5	16
9103	24	2	294.621	0.0133	50	6	9
9105	23	2	173.094	0.015	46	5.5	12
9106	26	2	392.069	0.0122	46	5.5	22
9107	22	1	321.275	0.0209	33	1.5	11
9109	20	1	226.958	0.0236	29	4	21
9110	20	1	270.238	0.0102	10	6	10
9111	20	1	204.191	0.0097	59	5	25
9112	22	2	506.804	0.0159	37	3	12
9113	19	1	196.704	0.0191	20	4	19
9125	19	2	151.647	0.0124	43	5	22
9126	18	2	163.145	0.0099	20	4	19
9127	19	1	207.626	0.0112	54	6	17
9128	19	1	94.3053	0.0152	53	4.5	17
9129	21	2	214.546	0.0166	48	5	18
9130	20	2	166.853	0.0185	51	3	17
9131	19	2	165.513	0.0145	51	5	17
9132	20	2	152.805	0.0173	60	3	10
9133	21	2	166.584	0.0185	62	4	17
9134	22	2	216.939	0.0117	45	5	21
9135	22	1	136.859	0.0177	42	3	8
9136	22	1	105.224	0.0103	39	4	19
9137	21	2	157.299	0.0186	34	5	18
9138	22	2	132.577	0.0226	39	5.5	17
9139	23	1	118.093	0.0131	16	5	24
9140	33	2	172.234	0.0251	41	5.5	5
9141	23	1	173.098	0.0129	16	6.5	25
9143	23	2	176.035	0.014	62	5	20
9145	20	2	293.666	0.0137	30	5	11
9146	22	2	283.569	0.0163	44	4	10
9147	21	2	268.029	0.0109	41	5	23
9148	22	1	161.636	0.0108	49	6	18
9149	22	1	223.392	0.0146	22	4	19
9150	18	1	152.451	0.0119	22	4	19
9151	26	2	187.565	0.0204	24	2	11
9152	21	1	154.369	0.0095	49	5	18
9163	26	1	202.439	0.0154	26	5	27
9164	21	1	221.048	0.0218	62	4	21
9165	21	1	224.923	0.0097	44	4	14
9166	21	1	201.106	0.0246	48	4.5	16
9167	21	2	491.539	0.0232	50	5	15
9168	29	2	184.021	0.0179	56	5	21
9169	20	2	243.283	0.0178	51	5	23
9170	20	1	228.903	0.0194	35	4	12
9171	20	2	193.063	0.0146	36	5	19
9172	20	2	300.101	0.0081	35	4.5	14
9173	24	2	207.738	0.0173	45	3	16
9174	20	1	244.182	0.0121	22	5	14
9175	23	1	242.297	0.0115	55	6	26
9176	24	1	220.516	0.0187	43	5	23
9177	19	1	153.072	0.0204	41	5	25
9178	24	2	225.88	0.0131	57	4	19
9179	21	1	209.977	0.0143	33	4	12
9183	24	1	210.285	0.023	62	4.5	23
9184	28	1	144.72	0.0139	37	5	15
9185	24	1	230.326	0.0118	56	5	17
9186	20	1	218.366	0.0147	41	4.5	14
9187	22	1	135.483	0.0099	21	6	13
9188	21	2	242.395	0.0096	49	5	15
9189	23	1	196.425	0.0218	56	4	18
9190	23	1	333.964	0.0161	60	5	15
9191	21	2	327.271	0.0123	52	5	17
9192	23	2	334.235	0.012	62	5	20
9193	21	2	309.137	0.014	47	5	16
9194	21	1	216.322	0.0116	53	6	20
9195	23	2	215.147	0.0185	61	5	14
9196	25	1	279.791	0.0113	55	4	18
9198	22	1	223.166	0.031	49	5	23
9200	21	2	473.261	0.0116	57	5	15
9210	20	1	198.762	0.019	53	5	19
9211	23	2	230.377	0.0246	57	4	8
9212	23	1	162.632	0.0178	42	4	17
9213	24	1	142.399	0.0142	43	5	16
9215	23	1	258.242	0.0249	57	5	21
9217	29	2	135.833	0.0133	48	5	17
9219	28	2	198.434	0.0168	39	6	21
9220	26	1	203.063	0.0196	50	5	24
9221	23	2	234.059	0.0329	56	5	11
9222	32	1	104.368	0.0089	36	3	12
9223	22	1	308.801	0.013	34	6	26
9225	25	1	158.718	0.0179	40	5	21
9226	21	1	229.55	0.013	62	6	24
9227	23	1	151.215	0.0161	25	5	16
9228	21	2	164.255	0.0176	34	3	12
9229	22	1	198.293	0.0121	32	5	18
9230	22	2	205.69	0.0182	58	6	19
9231	24	2	318.004	0.0134	59	4.5	7
9232	22	1	194.285	0.0115	62	6	18
9233	22	1	156.55	0.0173	54	5	13
9234	22	1	113.078	0.0118	41	4.5	16
9235	21	1	159.488	0.0156	58	3	17
9236	24	1	115.443	0.0099	67	6	18
9237	20	1	201.139	0.0173	69	7	28
9238	21	1	215.268	0.0245	16	5	16

## Sheet: Full data (no missing values)
CODE	AGE	RS	FA	Short-term	SPPA	SPFA
9001	23	1	0.0119	30	7	21
9002	23	1	0.0278	44	5	13
9003	23	2	0.0194	43	5.5	16
9004	22	1	0.0094	40	6.5	19
9005	26	1	0.0115	24	4	18
9006	22	2	0.0132	58	6.5	23
9007	20	2	0.0216	46	4.5	20
9008	20	1	0.0132	50	4	17
9010	20	1	0.0113	35	3.5	15
9011	22	2	0.0251	56	4	15
9012	21	1	0.0092	50	4	14
9013	34	2	0.0128	48	5	16
9014	22	2	0.0148	52	4	25
9015	21	1	0.0148	39	4	23
9016	24	1	0.0132	59	4	18
9017	26	1	0.0101	64	6	20
9018	26	1	0.0138	52	5.5	24
9019	20	1	0.0171	17	5	6
9020	23	1	0.0277	49	3	18
9021	22	1	0.0102	48	4	7
9022	19	2	0.0126	38	4	16
9023	20	2	0.0115	36	4	7
9024	19	1	0.0149	29	5	13
9025	23	2	0.0138	58	4.5	16
9026	28	2	0.0083	52	4	21
9027	24	1	0.0204	36	4	19
9028	27	1	0.0162	47	5	17
9029	19	1	0.0132	24	4.5	23
9030	19	1	0.0137	40	5	21
9031	28	1	0.013	23	6	20
9032	29	1	0.0222	44	5	21
9033	31	1	0.0191	50	5.5	13
9034	23	1	0.0157	58	5	21
9035	26	1	0.0203	32	5	23
9036	28	2	0.0199	56	4	15
9037	18	1	0.0094	54	3	23
9038	18	2	0.0294	19	5	14
9039	18	1	0.0146	64	5.5	22
9040	20	2	0.0134	54	3.5	9
9041	19	2	0.0166	42	4	15
9042	19	2	0.012	30	4	16
9043	18	1	0.0212	28	4	11
9044	18	1	0.016	45	3	19
9045	18	2	0.0209	48	4	17
9046	18	2	0.0181	20	4	25
9047	18	2	0.0097	31	6	22
9048	18	2	0.0223	45	5.5	9
9049	22	2	0.0165	36	4	18
9050	21	2	0.0117	54	4.5	19
9051	27	1	0.0135	56	5.5	23
9052	22	2	0.0155	37	4	14
9053	28	2	0.0116	51	6	24
9054	21	1	0.0242	54	4.5	16
9055	22	1	0.0194	34	4.5	14
9056	20	2	0.0208	59	5	17
9057	23	2	0.0147	29	4.5	14
9058	22	1	0.0138	20	6	20
9059	22	1	0.0251	56	4	16
9060	22	2	0.0202	68	4.5	7
9061	23	2	0.0167	31	3	21
9062	21	1	0.0144	20	3	14
9063	23	1	0.0129	63	5	18
9064	22	2	0.0141	30	4.5	15
9065	21	2	0.0128	46	4	20
9066	21	1	0.0225	47	4	12
9067	19	2	0.0132	44	3	16
9068	21	1	0.0133	65	6	24
9069	24	1	0.013	25	6	12
9070	21	2	0.0138	44	6	14
9071	22	2	0.0092	44	5	7
9072	20	2	0.013	54	5	19
9073	18	2	0.0148	52	4	9
9074	18	2	0.014	42	4	6
9075	19	1	0.0123	43	5	15
9076	19	2	0.0191	44	4	12
9077	18	2	0.0101	45	6	24
9078	18	2	0.0172	60	5	23
9079	18	2	0.0118	59	6.5	22
9080	18	1	0.018	36	3	18
9081	35	1	0.0204	70	5.5	20
9082	20	1	0.0115	63	7	19
9083	18	1	0.016	38	4	14
9084	18	2	0.0086	60	4.5	19
9085	24	1	0.0149	62	5	17
9086	27	2	0.0108	41	6	19
9087	28	1	0.0181	42	5	16
9088	22	2	0.0142	55	4	18
9089	22	2	0.0133	12	5	25
9090	24	2	0.0149	55	5.5	22
9091	24	1	0.0228	60	5.5	19
9092	26	1	0.0129	59	4	13
9093	28	2	0.0189	41	6	13
9094	28	2	0.0105	60	5	18
9095	21	2	0.0112	43	4.5	23
9096	28	1	0.0159	33	5	9
9097	23	1	0.0232	36	5	22
9098	23	2	0.0139	50	4	11
9099	24	1	0.0135	38	4	14
9100	25	2	0.0113	52	5	15
9101	23	2	0.0227	21	6	9
9102	24	1	0.0148	40	3.5	16
9103	24	2	0.0133	50	6	9
9104	24	2	0.01	65	6	23
9105	23	2	0.015	46	5.5	12
9106	26	2	0.0122	46	5.5	22
9107	22	1	0.0209	33	1.5	11
9108	18	2	0.0186	54	5.5	7
9109	20	1	0.0236	29	4	21
9110	20	1	0.0102	10	6	10
9111	20	1	0.0097	59	5	25
9112	22	2	0.0159	37	3	12
9113	19	1	0.0191	20	4	19
9114	21	2	0.012	30	3	13
9115	26	1	0.0086	62	5	21
9116	23	1	0.0168	46	6	12
9117	25	1	0.0169	35	4	13
9118	23	2	0.0182	69	5	14
9119	24	2	0.0129	55	5	20
9120	23	1	0.0101	31	5	19
9121	19	1	0.0128	41	5	11
9122	18	1	0.0127	49	4	6
9123	19	2	0.0134	42	3	16
9124	19	1	0.0134	25	3	11
9125	19	2	0.0124	43	5	22
9126	18	2	0.0099	20	4	19
9127	19	1	0.0112	54	6	17
9128	19	1	0.0152	53	4.5	17
9129	21	2	0.0166	48	5	18
9130	20	2	0.0185	51	3	17
9131	19	2	0.0145	51	5	17
9132	20	2	0.0173	60	3	10
9133	21	2	0.0185	62	4	17
9134	22	2	0.0117	45	5	21
9135	22	1	0.0177	42	3	8
9136	22	1	0.0103	39	4	19
9137	21	2	0.0186	34	5	18
9138	22	2	0.0226	39	5.5	17
9139	23	1	0.0131	16	5	24
9140	33	2	0.0251	41	5.5	5
9141	23	1	0.0129	16	6.5	25
9142	20	2	0.0141	13	5.5	20
9143	23	2	0.014	62	5	20
9144	21	2	0.0162	24	5	18
9145	20	2	0.0137	30	5	11
9146	22	2	0.0163	44	4	10
9147	21	2	0.0109	41	5	23
9148	22	1	0.0108	49	6	18
9149	22	1	0.0146	22	4	19
9150	18	1	0.0119	22	4	19
9151	26	2	0.0204	24	2	11
9152	21	1	0.0095	49	5	18
9153	22	2	0.0131	57	4	17
9154	20	2	0.0115	42	4	19
9155	21	1	0.0149	25	4	15
9156	21	2	0.0198	52	3.5	10
9157	24	1	0.0167	47	5.5	23
9158	19	1	0.0141	17	5	22
9159	19	2	0.0193	45	4	18
9160	23	1	0.0177	31	3	17
9161	21	1	0.0111	35	3	4
9162	28	2	0.0199	53	4	13
9163	26	1	0.0154	26	5	27
9164	21	1	0.0218	62	4	21
9165	21	1	0.0097	44	4	14
9166	21	1	0.0246	48	4.5	16
9167	21	2	0.0232	50	5	15
9168	29	2	0.0179	56	5	21
9169	20	2	0.0178	51	5	23
9170	20	1	0.0194	35	4	12
9171	20	2	0.0146	36	5	19
9172	20	2	0.0081	35	4.5	14
9173	24	2	0.0173	45	3	16
9174	20	1	0.0121	22	5	14
9175	23	1	0.0115	55	6	26
9176	24	1	0.0187	43	5	23
9177	19	1	0.0204	41	5	25
9178	24	2	0.0131	57	4	19
9179	21	1	0.0143	33	4	12
9180	24	1	0.0154	54	5	19
9181	24	1	0.0162	26	5	21
9183	24	1	0.023	62	4.5	23
9184	28	1	0.0139	37	5	15
9185	24	1	0.0118	56	5	17
9186	20	1	0.0147	41	4.5	14
9187	22	1	0.0099	21	6	13
9188	21	2	0.0096	49	5	15
9189	23	1	0.0218	56	4	18
9190	23	1	0.0161	60	5	15
9191	21	2	0.0123	52	5	17
9192	23	2	0.012	62	5	20
9193	21	2	0.014	47	5	16
9194	21	1	0.0116	53	6	20
9195	23	2	0.0185	61	5	14
9196	25	1	0.0113	55	4	18
9197	25	1	0.0162	63	5	13
9198	22	1	0.031	49	5	23
9199	20	1	0.0156	34	4	16
9200	21	2	0.0116	57	5	15
9201	20	1	0.0212	62	4	9
9202	21	2	0.0152	26	3.5	13
9203	21	1	0.0201	60	5	10
9204	20	1	0.0115	53	5	16
9205	20	2	0.0115	53	6	16
9206	20	1	0.0108	42	5	12
9207	20	2	0.0227	59	4	10
9208	21	1	0.0173	67	6	26
9209	20	1	0.0202	54	6	21
9210	20	1	0.019	53	5	19
9211	23	2	0.0246	57	4	8
9212	23	1	0.0178	42	4	17
9213	24	1	0.0142	43	5	16
9214	23	2	0.0164	46	5	9
9215	23	1	0.0249	57	5	21
9217	29	2	0.0133	48	5	17
9218	19	1	0.0218	33	5	16
9219	28	2	0.0168	39	6	21
9220	26	1	0.0196	50	5	24
9221	23	2	0.0329	56	5	11
9222	32	1	0.0089	36	3	12
9223	22	1	0.013	34	6	26
9224	21	1	0.0118	19	1	15
9225	25	1	0.0179	40	5	21
9226	21	1	0.013	62	6	24
9227	23	1	0.0161	25	5	16
9228	21	2	0.0176	34	3	12
9229	22	1	0.0121	32	5	18
9230	22	2	0.0182	58	6	19
9231	24	2	0.0134	59	4.5	7
9232	22	1	0.0115	62	6	18
9233	22	1	0.0173	54	5	13
9234	22	1	0.0118	41	4.5	16
9235	21	1	0.0156	58	3	17
9236	24	1	0.0099	67	6	18
9237	20	1	0.0173	69	7	28
9238	21	1	0.0245	16	5	16
9239	21	2	0.0154	37	5.5	15
9240	21	2	0.018	54	5	22
9241	20	2	0.0214	46	3.5	17
9242	18	2	0.0155	56	4.5	16
9243	24	1	0.0193	39	5	10
9244	18	1	0.0183	44	4	23
9245	24	2	0.0113	63	6	23
